# Supplementary material for: QKI degradation in macrophage by RNF6 protects mice from MRSA infection via enhancing PI3K p110β dependent autophagy
Source: Cell Biosci. 2022 Sep 10;12:154. doi: 10.1186/s13578-022-00865-9 (PMC9464412; doi:10.1186/s13578-022-00865-9)
Supplement: Supplementary file 4 — Additional file 4: Original data sheet [file 13578_2022_865_MOESM4_ESM.xlsx]

## Sheet: Figure.1
Figure1
A	Healthy controls	subjects with sepsis		B	Healthy controls	subjects with sepsis		C	Healthy controls	0.5-10	10
Relative fold change	1	1.07261		Relative fold change	1	0.364		Relative fold change	1	0.934	0.144
(qki mRNA)	2.29538	1.60891		(qki mRNA)	0.646	0.35		(qki mRNA)	0.646	0.381	0.217
	1.42739	1.48515			1.661	0.098			1.661	0.252	0.452
	2.01155	1.28713			0.495	0.144			0.495	0.453	0.302
	1.58251	0.450495			0.685	0.217			0.685	0.364	0.087
	1.87789	0.420792			0.908	0.452			0.908	0.35
		0.379				0.302				0.098
		0.762376				0.087
		1.13861
		0.495049
D	PBMC		MONOCYTES
	Healthy controls	subjects with sepsis	Healthy controls	subjects with sepsis
	1	0.213	1.012	0.223
	0.994	0.119	1	0.198
	0.904	0.241	0.945	0.245
	TNF-α			IL-6			IL-1β			IL-10
G	QKIfl/fl	LysM+QKIfl/fl		QKIfl/fl	LysM+QKIfl/fl		QKIfl/fl	LysM+QKIfl/fl		QKIfl/fl	LysM+QKIfl/fl
pg/ml	258.506	373.99	pg/ml	1653.45	3038.33	pg/ml	43.695	268.23	pg/ml	77.8	85.8
	255.937	433.705		1849.97	3186.45		71.19	205.61		80	69
	256.4	399.36		1793.4	2968.05		53.62	243.1		79.2	71.92
	258.1	408.32		1710.01	2439.72		61.26	230.74		78.6	83.88
H	TNF-α			IL-6			IL-1β			IL-10
	QKIfl/fl	LysM+QKIfl/fl		QKIfl/fl	LysM+QKIfl/fl		QKIfl/fl	LysM+QKIfl/fl		QKIfl/fl	LysM+QKIfl/fl
Relative fold change	1.01151	2.31051		0.92035	1.52039		1.0112	1.3201		1.1146	0.021467
	1.09091	2.80368		1.08891	1.60361		1.1222	1.5666		0.8569	0.2976
	0.91045	3.12222		1.1112	1.47663		0.8819	1.3391		1.1403	0.15993

## Sheet: Figure.2
Figure2
A	QKIfl/fl	LysM+QKIfl/fl		8h	QKIfl/fl	LysM+QKIfl/fl		B	SC	shQKI			SC	shQKI
1h	232	508			776	232		1h	57	324		8h	141	62
	296	662			1072	316			45	330			150	65
	259	567			945	257			55	342			154	63
	269	603			893	291			43	358			168	71
D	SC	shQKI			SC	shQKI
MFI	1.102	9.667		positive cells	13	32
	1	8.194			11	41
	1.118	6.432			17	29
										POSITIVE CELL
E	SC	shQKI		G	-	-	+	+	MRSA	-	-	+	+	MRSA
TLR2	1	8.43768		MFI	1	1.951	1.654	3.951		0	0	12	39
	1.13024	8.62489			0.989	2.594	1.762	4.657		0	0	16	33
	0.869759	8.25046			0.993	2.84	1.594	4.221		0	0	14	29
Dectin-1					0.945	1.942	1.741	3.66		0	0	19	26
	1	3.44731			0.984	2.229	1.894	4.665		0	0	10	24
	1.37407	2.97178
	0.625926	3.70469
I	-	-	+	+	MRSA
	DMSO	DMSO	3-MA	3-MA	J	SC	shQKI	SC	shQKI		K	Control	shQKI	siLC3	shQKI+siLC3
	1	6.14	0.84	0.94		DMSO	DMSO	3-MA	3-MA			193	95	349	210
	1.03	5	0.74	0.84		1310	452	2970	1260			233	116	284	260
	0.94	5.06	0.77	0.91		1820	546	2190	1826			206	77	379	303
						1260	465	3520	1693			229	86	361	229
L
hour	0		1		4		6
LC3II/LC3I	SC	shQKI5	SC	shQKI5	SC	shQKI5	SC	shQKI5
Relative level	1.13	3.217	0.941	3.645	2.695	21.95	3.699	26.59
	0.813	3.13	0.996	2.84	1.959	25.46	3.495	22.95
	0.99	3.35	0.849	2.339	1.569	19.55	4.095	30.09
	0		1		4		6
ATG5	SC	shQKI5	SC	shQKI5	SC	shQKI5	SC	shQKI5
Relative level	1.021	4.91	1.12	6.954	4.669	6.495	3.695	6.594
	1.05	5.22	0.954	7.446	4.162	6.666	3.665	5.009
	0.93	5.49	1.065	7.95	3.669	7.492	4.194	4.194
P62	0		1		4		6
Relative level	SC	shQKI5	SC	shQKI5	SC	shQKI5	SC	shQKI5
	1	0.849	1.112	0.195	0.369	0.094	0.116	0.049
	0.923	0.762	0.956	0.226	0.326	0.113	0.104	0.067
	1.112	0.988	0.915	0.208	0.219	0.084	0.084	0.054

## Sheet: Figure.3
Figure3
B										D
hour	0		1		4		6			PI3Kp110α	QKIfl/fl	LysM+QKIfl/fl	QKIfl/fl	LysM+QKIfl/fl
Beclin-1	SC	shQKI5	SC	shQKI5	SC	shQKI5	SC	shQKI5			-	-	+	+	MRSA
Relative level	1.01	1.211	1.651	1.422	3.294	4.12	2.431	4.221			0.989	3.956	2.76	2.964
	1	1.1	1.791	1.309	3.125	3.972	2.22	3.372			0.995	3.162	1.986	3.105
	0.993	0.909	1.361	1.131	3.556	4.152	1.96	3.752			1.012	3.094	2.449	3.294
hour	0		1		4		6			PI3Kp110β	QKIfl/fl	LysM+QKIfl/fl	QKIfl/fl	LysM+QKIfl/fl
vps15	SC	shQKI5	SC	shQKI5	SC	shQKI5	SC	shQKI5			-	-	+	+	MRSA
Relative level	1.012	1.99	0.998	2.365	0.995	2.361	1.352	2.685			1.001	1.01	1.021	2.662
	1	2.499	1.15	2.165	0.894	2.495	1.421	2.246			1	1.109	1.003	1.965
	1	1.8543	0.849	1.949	1.165	2.749	1.195	2.942			1	1	1.011	2.059
hour	0		1		4		6
vps34	SC	shQKI5	SC	shQKI5	SC	shQKI5	SC	shQKI5		PI3K	QKIfl/fl	LysM+QKIfl/fl	QKIfl/fl	LysM+QKIfl/fl
Relative level	1	2.453	2.349	2.12	1.231	3.23	2.64	3.63			-	-	+	+	MRSA
	0.961	2.02	2.414	2.32	1.653	3.42	2.63	3.333			1.019	1.012	0.956	1.021
	0.929	2.13	2.02	1.959	1.54	2.98	2.331	3.411			1.001	1.003	0.911	0.936
											0.991	0.991	1.045	1.069
hour	0		1		4		6
PI3Kp110α	SC	shQKI5	SC	shQKI5	SC	shQKI5	SC	shQKI5		pAKT/AKT	QKIfl/fl	LysM+QKIfl/fl	QKIfl/fl	LysM+QKIfl/fl
Relative level	1	0.984	1.105	0.995	1.109	1.141	0.948	1.145			-	-	+	+	MRSA
	1.016	0.745	1.116	0.849	1.165	0.99	0.997	1.364			0.849	3.192	1.326	5.964
	1.004	0.884	0.985	0.748	0.899	1.154	1.115	1.098			0.793	4.061	1.335	4.339
											1.011	3.49	1.609	4.719
hour	0		1		4		6
PI3Kp110β	SC	shQKI5	SC	shQKI5	SC	shQKI5	SC	shQKI5		pMTOR/MTOR	QKIfl/fl	LysM+QKIfl/fl	QKIfl/fl	LysM+QKIfl/fl
Relative level	1.001	1.552	1.002	1.659	2.391	2.911	1.262	2.012			-	-	+	+	MRSA
	0.991	1.812	0.91	1.523	2.121	3.191	1.392	2.301			1.02	2.9521	1.0716	3.4981
	0.999	1.321	0.994	1.494	2.003	3.251	1.062	1.911			1.1713	2.649	0.9601	3.456
											1.2064	3.0599	0.709	2.894
hour	0		1		4		6
PI3Kp110δ	SC	shQKI5	SC	shQKI5	SC	shQKI5	SC	shQKI5
Relative level	0.995	1.112	1.325	1.116	1.659	0.859	1.162	0.849
	1	0.985	1.212	1.085	2.162	0.595	1.362	0.665
	1.062	1.065	1.119	1.145	1.894	0.884	1.416	0.849			SC		shQKI5
											DMSO	TGX221	DMSO	TGX221
E	SC		shQKI5		SC		shQKI5			F	1	0.36	5.69	0.59
LC3II/LC3I	-	-	-	-	+	+	+	+	TGX-221		1.32	0.42	4.66	0.79
Relative level	-	+	-	+	-	+	-	+	MRSA		1.66	0.29	4.09	0.66
	1.01	1.21	3.621	5.621	0.013	0.049	0.192	0.195			1.41	0.33	5.49	0.64
	0.996	1.361	4.004	4.951	0.011	0.076	0.169	0.164			1.62	0.4	4.19	0.74
	1.12	1.301	3.921	5.944	0.005	0.092	0.134	0.115
G	SC		shQKI5
	DMSO	TGX-221	DMSO	TGX-221
	530	2640	340	2160
	724	2230	296	1960
	881	3640	255	2390
I	TNF-α			IL-1β
Concentration	DMSO	TGX-221	Concentration	DMSO	TGX-221
(pg/ml)	242.743	448.223	(pg/ml)	324.755	405.712
	408.538	463.215		289.623	471.395
	318.585	401.483		344.613	396.548
	355.625	320.349		332.392	456.12
	336.223	415.593		268.238	362.942

## Sheet: Figure.4
Figure.4
A
	0	1	4	6
(PI3Kp110βmRNA )	1.01	1.878	3.381	2.604
	1	1.981	3.897	2.412
	1.012	2.301	3.12	2.91
D				F
Relativ Fold change	IgG	anti-QKI			P-3‘UTR+Control vector	P-3‘UTR MUT+Control vector	P-3‘UTR+QKI	P-3‘UTR +Control vector
(PI3Kp110βmRNA )	1.139	3.391		Relative luciferase activity (hRluc/hLuc+)	4.32	1.53	4.2	3.8
	0.867	2.567			3.91	1.67	3.71	4.76
	1.074	2.901			4.55	2.33	3.9	3.77
G
	0		1		4		6
PI3Kp110b mRNA level(100%)	SC	shQKI5	SC	shQKI5	SC	shQKI5	SC	shQKI5
	100	100	71	95	35	60	23	41
	100	100	78	90	32	68	29	47
	100	100	76	86	38	65	26	45

## Sheet: Figure.5
Figure.5
A					B
	0	4	6			0	1	4
Relative level of QKI	1	0.073	0.023		Relative level of QKI	1	0.916	0.792
	0.989	0.092	0.016			0.998	1.002	0.766
	1.01	0.086	0.009			1	0.983	0.881

## Sheet: Figure.6
Figure.6
B						C
Hour	0	0.5	1	4		Relative level of QKI	-	-	+	-		Myc-6
Relative level of rnf6	1	0.921	2.362	1.623			-	-	-	+		siRnf6
	1.01	0.998	2.151	1.991			+	+	-	-		NC
	1.013	1.001	2.221	1.284			-	+	+	+		MRSA
							0.999	0.012	0.103	0.931
							1	0.025	0.053	1.02
							1.01	0.019	0.034	0.949
H	-	+	+	+	MRSA
	-	-	+	-	Myc-6
Relative level of PI3Kp110α	-	-	-	+	siRnf6
	1.013	1.2153	1.361	1.2105
	1.01	1.3309	1.4901	0.9953
	1.02	1.131	1.2955	0.9015
	-	+	+	+	MRSA
Relative level of PI3Kp110β	-	-	+	-	Myc-6
	-	-	-	+	siRnf6
	1.003	0.8921	1.8942	0.3665
	1.012	0.962	2.237	0.3945
	1.109	0.9861	2.193	0.5056
Relative level of LC3II/LC3I	-	+	+	+	MRSA
	-	-	+	-	Myc-6
	-	-	-	+	siRnf6
	1.221	2.968	3.996	1.039
	1.095	2.648	3.491	0.865
	1.349	2.334	3.681	0.841

## Sheet: Figure.7
Figure.7
A	si-SC-LCP	siQKI-LCP			B	SC	siQKI-LCP
Relative fold change (qki mRNA)	1.149	0.555	0.52	0.534	Relative level of QKI	0.996	0.351
	1.025	0.659	0.416	0.441		0.912	0.42
	1.273	0.782	0.649	0.648		1.101	0.33
C					D
	si-SC-LCP	siQKI-LCP			Relative level of QKI	SC	siQKI-LCP
Relative fold change (qki mRNA)	0.96	0.826	0.398	0.275		1	0.472
	0.769	0.988	0.342	0.242		1.02	0.422
	1.199	0.664	0.462	0.211		0.913	0.501

## Sheet: Supplementary Figure.1
Supplementary Figure.1
D
Bacterial CFU	QKIfl/fl	LysM+QKIfl/fl		QKIfl/fl	LysM+QKIfl/fl		QKIfl/fl	LysM+QKIfl/fl		QKIfl/fl	LysM+QKIfl/fl
Blood	521	25	Lung	886	102	Liver	26	5	Kidney	1630	261
	629	28		792	92		16	7		1152	339
	490	26		680	77		21	6		1430	251
	448	33		712	84		23	10		1530	245
	399	19		662	110		18	6		1294	266
	TNF-α			IL-6			IL-1β			IL-10
E	QKIfl/fl	LysM+QKIfl/fl		QKIfl/fl	LysM+QKIfl/fl		QKIfl/fl	LysM+QKIfl/fl		QKIfl/fl	LysM+QKIfl/fl
pg/ml	26.632	56.013		230.26	537.156		339.56	473.69		113.62	89.63
	21.103	68.169		161.926	469.512		306.2	436.2		150.7	70.1
	18.06	41.92		153.2	633.209		369.43	440.71		156.4	86.5
	20.36	74.362		274.222	509.162
	18.43	60.159		219.62	601.065
F	TNF-α
	Control				1:1				1:10				1:100
Relative fold change (TNF-α mRNA)	1.04247	1	0.97942	1.1019	0.967612	1.02278	0.967612	0.95429	2.01391	1.76541	1.69349	1.43396	9.91766	8.81524	12.3805	8.63383
	Control				1:1				1:10				1:100
Concentration	31.6285	42.7583	43.6145	28.632	50.4636	45.7548	52.1759	36.3373	97.1232	84.2811	94.1267	121.095	209.706	193.867	203.285	214.843
(pg/ml)
	Control				1:1				1:10				1:100
Relative fold change (PI3Kp110β mRNA)	1	1.1019	1.21419	0.852635	2.5403	2.64818	2.35381	2.27363	2.08855	1.94868	2.48372	3.23216	4.34694	2.77022	3.78423	4.43828

## Sheet: Supplementary Figure.2
Supplementary Figure.2
C
	SC	SC	shQKI5	shQKI5
MFI	-	+	-	+	MRSA
	3.8	5.1	6.2	7.3
	3.3	5.5	6.5	7.8
	3.8	4.6	6	7.9
D
	TNF-α			IL-6			IL-1β			IL-10
	SC	shQKI5		SC	shQKI5		SC	shQKI5		SC	shQKI5
	1196.15	2096.15		109.427	330.5		402.658	555.64		164.086	101.965
	1037.5	2237.5		122.743	285.14		326.283	532		153.854	74.92
				110.7	322.64		373	561.66		160.72	83.941
				121.34	293.15		355.26	526.385		157.95	93.339
F		-	-	+	siRNA		H	-	-	+	siRNA
	Relative level of MSL2	-	+	-	NC		Relative level of otulin	-	+	-	NC
		1.09	0.86	0.136				1.03	0.865	0.132
		1.03	0.819	0.119				1.01	0.774	0.261
		1.101	0.77	0.149				1.13	0.709	0.149
		-	-	+	siRNA			-	-	+	siRNA
		-	+	-	NC			-	+	-	NC
	Relative level of QKI	1.09	1.136	1.33			Relative level of QKI	1.02	1.162	1.291
		1.103	1.096	0.965				1.113	1.206	1.42
		1	1.21	1.015				1.161	0.94	1.169
J	-	+	-	-	NC
	-	-	si-1	si-2	siQKI
	1	0.694	0.261	0.264
	1	0.736	0.116	0.332
	0.995	0.846	0.195	0.371
