# Supplementary material for: QKI degradation in macrophage by RNF6 protects mice from MRSA infection via enhancing PI3K p110β dependent autophagy
Source: Cell Biosci. 2022 Sep 10;12:154. doi: 10.1186/s13578-022-00865-9 (PMC9464412; doi:10.1186/s13578-022-00865-9)
Supplement: Supplementary file 5 — Additional file 5: Original data of QKI-interacted proteins analyzed by mass spectrometry [file 13578_2022_865_MOESM5_ESM.xlsx]

## Sheet: Sheet1
QKI-interacted proteins analyzed by mass spectrometry (top10 proteins)
Protein FDR Confidence: Combined	Accession	Description	Abundance Ratio: (LPS-Flag) / (LPS IgG)	Abundance Ratio: (Control Flag) / (ControlIgG)	Relative fold change（D/E）	-log2(FC)	P value (-log10)
High	Q3UCV8	Ubiquitin thioesterase otulin OS=Mus musculus OX=10090 GN=Otulin PE=1 SV=1	100	1.691	59.1366	5.88598	2.7976
High	Q69ZF8	E3 ubiquitin-protein ligase MSL2 OS=Mus musculus OX=10090 GN=Msl2 PE=2 SV=2	100	2.033	49.1884	5.62025	3.22614
High	Q9DBU5	E3 ubiquitin-protein ligase RNF6 OS=Mus musculus OX=10090 GN=Rnf6 PE=1 SV=1	9.159	0.92	9.95543	3.31548	2.49209
High	Q9JKL4	NADH dehydrogenase [ubiquinone] 1 alpha subcomplex assembly factor 3 OS=Mus musculus OX=10090 GN=Ndufaf3 PE=1 SV=1	6.17	0.862	7.15777	2.83951	0.19084
High	Q9CPX6	Ubiquitin-like-conjugating enzyme ATG3 OS=Mus musculus OX=10090 GN=Atg3 PE=1 SV=1	2.214	0.371	5.96765	2.57716	0.83469
High	Q5NCC3	E3 ubiquitin-protein ligase TRIM41 OS=Mus musculus OX=10090 GN=Trim41 PE=1 SV=1	28.066	5.762	4.87088	2.28418	0.127978
High	Q921G7	Electron transfer flavoprotein-ubiquinone oxidoreductase, mitochondrial OS=Mus musculus OX=10090 GN=Etfdh PE=1 SV=1	10.367	2.54	4.0815	2.0291	0.365701
High	Q8CDG3	Deubiquitinating protein VCIP135 OS=Mus musculus OX=10090 GN=Vcpip1 PE=1 SV=1	1.406	0.357	3.93838	1.9776	0.241439
High	Q6ZQF7	E3 ubiquitin-protein ligase Jade-2 OS=Mus musculus OX=10090 GN=Jade2 PE=1 SV=2	3.835	1.117	3.4333	1.7796	2.80373
High	Q9Z1K5	E3 ubiquitin-protein ligase ARIH1 OS=Mus musculus OX=10090 GN=Arih1 PE=1 SV=3	4.562	1.382	3.30101	1.72291	2.46799
